# Supplementary material for: Culturable Seed Microbiota of Populus trichocarpa
Source: Pathogens. 2021 May 24;10(6):653. doi: 10.3390/pathogens10060653 (PMC8225106; doi:10.3390/pathogens10060653)
Supplement: Supplementary file 1 [file pathogens-10-00653-s001.zip]

Archive with 1 entries (1 files):
- pathogens-1208197-supplementary.pdf
